# Supplementary material for: Chemical Markers for Differentiating Yellow Prickly Pear (Opuntia ficus-indica) from Southern Greece: Insights from Physicochemical Parameters, Elemental Composition, Antioxidants, and Vitamins
Source: Molecules. 2025 Jun 3;30(11):2448. doi: 10.3390/molecules30112448 (PMC12156975; doi:10.3390/molecules30112448)
Supplement: Supplementary file 1 [file molecules-30-02448-s001.zip]

Archive with 1 entries (1 files):
- molecules-3683387-supplementary.pdf
